# Supplementary material for: Genomic dissection of methane emission traits in cattle: A meta-GWAS and heritability analysis across populations
Source: PLoS One. 2026 Apr 10;21(4):e0344752. doi: 10.1371/journal.pone.0344752 (PMC13068272; doi:10.1371/journal.pone.0344752)
Supplement: S3 Table — (XLSX) [file pone.0344752.s004.xlsx]

## Sheet: BP
ID	Gene Name	Species	GOTERM_BP_DIRECT
HTR3A	5-hydroxytryptamine receptor 3A(HTR3A)	Bos taurus	GO:0007165~signal transduction,GO:0007268~chemical synaptic transmission,GO:0034220~monoatomic ion transmembrane transport,GO:0042391~regulation of membrane potential,GO:0050877~nervous system process,GO:0098662~inorganic cation transmembrane transport,GO:0140227~serotonin-gated cation-selective signaling pathway,
ADAM12	ADAM metallopeptidase domain 12(ADAM12)	Bos taurus	GO:0006508~proteolysis,
DAB1	DAB adaptor protein 1(DAB1)	Bos taurus	GO:0001764~neuron migration,GO:0021517~ventral spinal cord development,GO:0030154~cell differentiation,GO:0097477~lateral motor column neuron migration,
ELOVL7	ELOVL fatty acid elongase 7(ELOVL7)	Bos taurus	GO:0006636~unsaturated fatty acid biosynthetic process,GO:0019367~fatty acid elongation, saturated fatty acid,GO:0030148~sphingolipid biosynthetic process,GO:0034625~fatty acid elongation, monounsaturated fatty acid,GO:0034626~fatty acid elongation, polyunsaturated fatty acid,GO:0035338~long-chain fatty-acyl-CoA biosynthetic process,GO:0042761~very long-chain fatty acid biosynthetic process,
EMC6	ER membrane protein complex subunit 6(EMC6)	Bos taurus	GO:0000045~autophagosome assembly,GO:0034975~protein folding in endoplasmic reticulum,GO:0045050~protein insertion into ER membrane by stop-transfer membrane-anchor sequence,GO:0071816~tail-anchored membrane protein insertion into ER membrane,
ELK3	ETS transcription factor ELK3(ELK3)	Bos taurus	GO:0001525~angiogenesis,GO:0006357~regulation of transcription by RNA polymerase II,GO:0030154~cell differentiation,GO:0042060~wound healing,
GLIS1	GLIS family zinc finger 1(GLIS1)	Bos taurus	GO:0001649~osteoblast differentiation,GO:0006357~regulation of transcription by RNA polymerase II,GO:0010454~negative regulation of cell fate commitment,GO:0045444~fat cell differentiation,
LRBA	LPS responsive beige-like anchor protein(LRBA)	Bos taurus	GO:0008104~protein localization,
MECOM	MDS1 and EVI1 complex locus(MECOM)	Bos taurus	GO:0006357~regulation of transcription by RNA polymerase II,GO:0043069~negative regulation of programmed cell death,GO:0045892~negative regulation of DNA-templated transcription,GO:0045893~positive regulation of DNA-templated transcription,GO:0046329~negative regulation of JNK cascade,GO:0051726~regulation of cell cycle,
RAB3C	RAB3C, member RAS oncogene family(RAB3C)	Bos taurus	GO:0006886~intracellular protein transport,GO:0006887~exocytosis,GO:0006904~vesicle docking involved in exocytosis,GO:0009306~protein secretion,GO:0015031~protein transport,GO:0017157~regulation of exocytosis,GO:0019882~antigen processing and presentation,GO:0072659~protein localization to plasma membrane,
RAP1GAP2	RAP1 GTPase activating protein 2(RAP1GAP2)	Bos taurus	GO:0008361~regulation of cell size,GO:0051056~regulation of small GTPase mediated signal transduction,GO:0090630~activation of GTPase activity,
RBM26	RNA binding motif protein 26(RBM26)	Bos taurus	GO:0006397~mRNA processing,
RHEB	Ras homolog, mTORC1 binding(RHEB)	Bos taurus	GO:0007165~signal transduction,GO:0007264~small GTPase-mediated signal transduction,GO:0031669~cellular response to nutrient levels,GO:0032008~positive regulation of TOR signaling,GO:0048709~oligodendrocyte differentiation,GO:0048714~positive regulation of oligodendrocyte differentiation,GO:0120163~negative regulation of cold-induced thermogenesis,GO:1904263~positive regulation of TORC1 signaling…
SMARCD3	SWI/SNF related, matrix associated, actin dependent regulator of chromatin, subfamily d, member 3(SMARCD3)	Bos taurus	GO:0002052~positive regulation of neuroblast proliferation,GO:0003139~secondary heart field specification,GO:0003219~cardiac right ventricle formation,GO:0003407~neural retina development,GO:0006337~nucleosome disassembly,GO:0006357~regulation of transcription by RNA polymerase II,GO:0042692~muscle cell differentiation,GO:0045893~positive regulation of DNA-templated transcription,
TSC2	TSC complex subunit 2(TSC2)	Bos taurus	GO:0009267~cellular response to starvation,GO:0016239~positive regulation of macroautophagy,GO:0030178~negative regulation of Wnt signaling pathway,GO:0032007~negative regulation of TOR signaling,GO:0043276~anoikis,GO:0043547~positive regulation of GTPase activity,GO:0046627~negative regulation of insulin receptor signaling pathway,GO:0051056~regulation of small GTPase mediated signal transductio…
TAX1BP3	Tax1 binding protein 3(TAX1BP3)	Bos taurus	GO:0007266~Rho protein signal transduction,GO:0008285~negative regulation of cell population proliferation,GO:0009790~embryo development,GO:0016055~Wnt signaling pathway,GO:0030178~negative regulation of Wnt signaling pathway,GO:0043113~receptor clustering,GO:0045197~establishment or maintenance of epithelial cell apical/basal polarity,GO:0097120~receptor localization to synapse,GO:0098609~cell-c…
WDR86	WD repeat domain 86(WDR86)	Bos taurus	GO:0006367~transcription initiation at RNA polymerase II promoter,
YTHDF3	YTH N6-methyladenosine RNA binding protein F3(YTHDF3)	Bos taurus	GO:0034063~stress granule assembly,GO:0043488~regulation of mRNA stability,GO:0045948~positive regulation of translational initiation,GO:0060339~negative regulation of type I interferon-mediated signaling pathway,GO:0061157~mRNA destabilization,GO:1901163~regulation of trophoblast cell migration,
AP2M1	adaptor related protein complex 2 subunit mu 1(AP2M1)	Bos taurus	GO:0006886~intracellular protein transport,GO:0006897~endocytosis,GO:0072583~clathrin-dependent endocytosis,
ALDH7A1	aldehyde dehydrogenase 7 family member A1(ALDH7A1)	Bos taurus	GO:0019285~glycine betaine biosynthetic process from choline,
ANK3	ankyrin 3(ANK3)	Bos taurus	GO:0000281~mitotic cytokinesis,GO:0007009~plasma membrane organization,GO:0007165~signal transduction,GO:0043001~Golgi to plasma membrane protein transport,GO:0071709~membrane assembly,GO:0072660~maintenance of protein location in plasma membrane,
ASPA	aspartoacylase(ASPA)	Bos taurus	GO:0006083~acetate metabolic process,GO:0006531~aspartate metabolic process,
DNPEP	aspartyl aminopeptidase(DNPEP)	Bos taurus	GO:0006508~proteolysis,
BCAS1	brain enriched myelin associated protein 1(BCAS1)	Bos taurus	GO:0042552~myelination,
CDH11	cadherin 11(CDH11)	Bos taurus	GO:0000902~cell morphogenesis,GO:0007043~cell-cell junction assembly,GO:0007156~homophilic cell adhesion via plasma membrane adhesion molecules,GO:0007275~multicellular organism development,GO:0016339~calcium-dependent cell-cell adhesion via plasma membrane cell adhesion molecules,GO:0016477~cell migration,GO:0021957~corticospinal tract morphogenesis,GO:0030336~negative regulation of cell migrati…
CAMKK1	calcium/calmodulin dependent protein kinase kinase 1(CAMKK1)	Bos taurus	GO:0006468~protein phosphorylation,GO:0035556~intracellular signal transduction,GO:0045860~positive regulation of protein kinase activity,
CPE	carboxypeptidase E(CPE)	Bos taurus	GO:0003214~cardiac left ventricle morphogenesis,GO:0006508~proteolysis,GO:0006518~peptide metabolic process,GO:0016055~Wnt signaling pathway,GO:0016485~protein processing,GO:0030070~insulin processing,GO:0030072~peptide hormone secretion,GO:0033366~protein localization to secretory granule,GO:0072657~protein localization to membrane,
CADM1	cell adhesion molecule 1(CADM1)	Bos taurus	GO:0001819~positive regulation of cytokine production,GO:0007156~homophilic cell adhesion via plasma membrane adhesion molecules,GO:0008037~cell recognition,GO:0042271~susceptibility to natural killer cell mediated cytotoxicity,GO:0051606~detection of stimulus,
CCT8L2	chaperonin containing TCP1 subunit 8 like 2(CCT8L2)	Bos taurus	GO:0006457~protein folding,
CLUH	clustered mitochondria homolog(CLUH)	Bos taurus	GO:0007005~mitochondrion organization,GO:0048312~intracellular distribution of mitochondria,
COL1A1	collagen type I alpha 1 chain(COL1A1)	Bos taurus	GO:0001501~skeletal system development,GO:0001503~ossification,GO:0001568~blood vessel development,GO:0001649~osteoblast differentiation,GO:0001957~intramembranous ossification,GO:0001958~endochondral ossification,GO:0007601~visual perception,GO:0007605~sensory perception of sound,GO:0009612~response to mechanical stimulus,GO:0010718~positive regulation of epithelial to mesenchymal transition,GO:…
COLEC12	collectin subfamily member 12(COLEC12)	Bos taurus	GO:0006910~phagocytosis, recognition,GO:0006955~immune response,GO:0034138~toll-like receptor 3 signaling pathway,GO:0042742~defense response to bacterium,GO:0044857~plasma membrane raft organization,GO:0071360~cellular response to exogenous dsRNA,
CRYGN	crystallin gamma N(CRYGN)	Bos taurus	GO:0002088~lens development in camera-type eye,GO:0007601~visual perception,
CTNS	cystinosin, lysosomal cystine transporter(CTNS)	Bos taurus	GO:0002088~lens development in camera-type eye,GO:0006749~glutathione metabolic process,GO:0007420~brain development,GO:0007616~long-term memory,GO:0007625~grooming behavior,GO:0007628~adult walking behavior,GO:0008542~visual learning,GO:0015031~protein transport,GO:0015811~L-cystine transport,GO:0042438~melanin biosynthetic process,GO:0046034~ATP metabolic process,GO:0048021~regulation of melani…
CYP2J30	cytochrome P450 family 2 subfamily J member 30(CYP2J30)	Bos taurus	GO:0006082~organic acid metabolic process,GO:0006805~xenobiotic metabolic process,
CYP51A1	cytochrome P450 family 51 subfamily A member 1(CYP51A1)	Bos taurus	GO:0006694~steroid biosynthetic process,GO:0008203~cholesterol metabolic process,GO:0016125~sterol metabolic process,GO:0033488~cholesterol biosynthetic process via 24,25-dihydrolanosterol,GO:0044283~small molecule biosynthetic process,
DACH1	dachshund family transcription factor 1(DACH1)	Bos taurus	GO:0001967~suckling behavior,GO:0006357~regulation of transcription by RNA polymerase II,GO:0007585~respiratory gaseous exchange by respiratory system,GO:0010944~negative regulation of transcription by competitive promoter binding,GO:0030336~negative regulation of cell migration,GO:0033262~regulation of nuclear cell cycle DNA replication,GO:0044342~type B pancreatic cell proliferation,GO:0046545~…
DPP6	dipeptidyl peptidase like 6(DPP6)	Bos taurus	GO:0006508~proteolysis,GO:0072659~protein localization to plasma membrane,GO:1901379~regulation of potassium ion transmembrane transport,
DTNA	dystrobrevin alpha(DTNA)	Bos taurus	GO:0099536~synaptic signaling,
HOOK1	hook microtubule tethering protein 1(HOOK1)	Bos taurus	GO:0007030~Golgi organization,GO:0007032~endosome organization,GO:0007040~lysosome organization,GO:0008333~endosome to lysosome transport,GO:0030705~cytoskeleton-dependent intracellular transport,GO:0031122~cytoplasmic microtubule organization,GO:0045022~early endosome to late endosome transport,GO:1905198~manchette assembly,GO:1905719~protein localization to perinuclear region of cytoplasm,
LYSB	intestinal lysozyme(LYSB)	Bos taurus	GO:0031640~killing of cells of another organism,GO:0042742~defense response to bacterium,GO:0050829~defense response to Gram-negative bacterium,GO:0050830~defense response to Gram-positive bacterium,
KIF13A	kinesin family member 13A(KIF13A)	Bos taurus	GO:0006886~intracellular protein transport,GO:0007018~microtubule-based movement,GO:0008333~endosome to lysosome transport,GO:0032438~melanosome organization,GO:0032465~regulation of cytokinesis,GO:0035459~vesicle cargo loading,GO:0047496~vesicle transport along microtubule,
KMT2C	lysine methyltransferase 2C(KMT2C)	Bos taurus	GO:0006355~regulation of DNA-templated transcription,GO:0032259~methylation,GO:0045944~positive regulation of transcription by RNA polymerase II,
LYZ2	lysozyme C-2(LYZ2)	Bos taurus	GO:0007586~digestion,GO:0031640~killing of cells of another organism,GO:0042742~defense response to bacterium,GO:0050829~defense response to Gram-negative bacterium,GO:0050830~defense response to Gram-positive bacterium,
MRC2	mannose receptor C type 2(MRC2)	Bos taurus	GO:0006897~endocytosis,GO:0030574~collagen catabolic process,
MED12L	mediator complex subunit 12L(MED12L)	Bos taurus	GO:0006357~regulation of transcription by RNA polymerase II,GO:0045944~positive regulation of transcription by RNA polymerase II,
METTL16	methyltransferase 16, N6-methyladenosine(METTL16)	Bos taurus	GO:0006397~mRNA processing,GO:0006556~S-adenosylmethionine biosynthetic process,GO:0010608~post-transcriptional regulation of gene expression,GO:0032259~methylation,GO:0048024~regulation of mRNA splicing, via spliceosome,GO:0070475~rRNA base methylation,GO:0120049~snRNA (adenine-N6)-methylation,GO:1905869~negative regulation of 3'-UTR-mediated mRNA stabilization,
MRPL3	mitochondrial ribosomal protein L3(MRPL3)	Bos taurus	GO:0006412~translation,
NUB1	negative regulator of ubiquitin like proteins 1(NUB1)	Bos taurus	GO:0006511~ubiquitin-dependent protein catabolic process,GO:0016567~protein ubiquitination,GO:0032436~positive regulation of proteasomal ubiquitin-dependent protein catabolic process,GO:0034341~response to type II interferon,GO:0034612~response to tumor necrosis factor,GO:2000058~regulation of ubiquitin-dependent protein catabolic process,
NTHL1	nth like DNA glycosylase 1(NTHL1)	Bos taurus	GO:0006284~base-excision repair,GO:0006285~base-excision repair, AP site formation,GO:0006289~nucleotide-excision repair,
OR1E1	olfactory receptor family 1 subfamily E member 1(OR1E1)	Bos taurus	GO:0007186~G protein-coupled receptor signaling pathway,
PLS1	plastin 1(PLS1)	Bos taurus	GO:0001951~intestinal D-glucose absorption,GO:0032532~regulation of microvillus length,GO:0040018~positive regulation of multicellular organism growth,GO:0051017~actin filament bundle assembly,GO:0051639~actin filament network formation,GO:0060088~auditory receptor cell stereocilium organization,GO:0060121~vestibular receptor cell stereocilium organization,GO:1902896~terminal web assembly,GO:1903…
PAFAH1B1	platelet activating factor acetylhydrolase 1b regulatory subunit 1(PAFAH1B1)	Bos taurus	GO:0000132~establishment of mitotic spindle orientation,GO:0001667~ameboidal-type cell migration,GO:0001675~acrosome assembly,GO:0001961~positive regulation of cytokine-mediated signaling pathway,GO:0007097~nuclear migration,GO:0007254~JNK cascade,GO:0007268~chemical synaptic transmission,GO:0007281~germ cell development,GO:0007399~nervous system development,GO:0007405~neuroblast proliferation,GO…
PKD1	polycystin 1, transient receptor potential channel interacting(PKD1)	Bos taurus	GO:0001502~cartilage condensation,GO:0001822~kidney development,GO:0001889~liver development,GO:0001892~embryonic placenta development,GO:0006611~protein export from nucleus,GO:0006816~calcium ion transport,GO:0007259~cell surface receptor signaling pathway via JAK-STAT,GO:0007507~heart development,GO:0021510~spinal cord development,GO:0021915~neural tube development,GO:0030155~regulation of cell…
GALNT11	polypeptide N-acetylgalactosaminyltransferase 11(GALNT11)	Bos taurus	GO:0006493~protein O-linked glycosylation,GO:0008593~regulation of Notch signaling pathway,GO:0018243~protein O-linked glycosylation via threonine,
GALNT9	polypeptide N-acetylgalactosaminyltransferase 9(GALNT9)	Bos taurus	GO:0006493~protein O-linked glycosylation,
GALNTL5	polypeptide N-acetylgalactosaminyltransferase like 5(GALNTL5)	Bos taurus	GO:0007286~spermatid development,
PRPF18	pre-mRNA processing factor 18(PRPF18)	Bos taurus	GO:0000350~generation of catalytic spliceosome for second transesterification step,GO:0006397~mRNA processing,GO:0008380~RNA splicing,
P4HA2	prolyl 4-hydroxylase subunit alpha 2(P4HA2)	Bos taurus	GO:0018401~peptidyl-proline hydroxylation to 4-hydroxy-L-proline,
PRKAG2	protein kinase AMP-activated non-catalytic subunit gamma 2(PRKAG2)	Bos taurus	GO:0005977~glycogen metabolic process,GO:0006110~regulation of glycolytic process,GO:0006468~protein phosphorylation,GO:0006633~fatty acid biosynthetic process,GO:0019217~regulation of fatty acid metabolic process,GO:0035556~intracellular signal transduction,GO:0042149~cellular response to glucose starvation,GO:0043609~regulation of carbon utilization,GO:0045722~positive regulation of gluconeogen…
PPP1R16B	protein phosphatase 1 regulatory subunit 16B(PPP1R16B)	Bos taurus	GO:0051489~regulation of filopodium assembly,GO:0051896~regulation of phosphatidylinositol 3-kinase/protein kinase B signal transduction,GO:0061028~establishment of endothelial barrier,GO:1903589~positive regulation of blood vessel endothelial cell proliferation involved in sprouting angiogenesis,GO:1903670~regulation of sprouting angiogenesis,
PPM1L	protein phosphatase, Mg2+/Mn2+ dependent 1L(PPM1L)	Bos taurus	GO:0000165~MAPK cascade,GO:0007165~signal transduction,GO:0007178~cell surface receptor protein serine/threonine kinase signaling pathway,GO:0035970~peptidyl-threonine dephosphorylation,GO:0043123~positive regulation of canonical NF-kappaB signal transduction,GO:0043124~negative regulation of canonical NF-kappaB signal transduction,GO:0090263~positive regulation of canonical Wnt signaling pathway,
P2RX5	purinergic receptor P2X 5(P2RX5)	Bos taurus	GO:0007160~cell-matrix adhesion,GO:0007229~integrin-mediated signaling pathway,GO:0033198~response to ATP,GO:0033627~cell adhesion mediated by integrin,GO:0070588~calcium ion transmembrane transport,GO:0098609~cell-cell adhesion,
P2RY12	purinergic receptor P2Y12(P2RY12)	Bos taurus	GO:0006811~monoatomic ion transport,GO:0006930~substrate-dependent cell migration, cell extension,GO:0007186~G protein-coupled receptor signaling pathway,GO:0007193~adenylate cyclase-inhibiting G protein-coupled receptor signaling pathway,GO:0007596~blood coagulation,GO:0043270~positive regulation of monoatomic ion transport,GO:0051649~establishment of localization in cell,GO:0070527~platelet agg…
SHPK	sedoheptulokinase(SHPK)	Bos taurus	GO:0005975~carbohydrate metabolic process,GO:0006071~glycerol metabolic process,GO:0009052~pentose-phosphate shunt, non-oxidative branch,GO:0016310~phosphorylation,GO:0035963~cellular response to interleukin-13,GO:0043030~regulation of macrophage activation,GO:0050727~regulation of inflammatory response,GO:0071222~cellular response to lipopolysaccharide,GO:0071353~cellular response to interleukin…
SLC2A13	solute carrier family 2 member 13(SLC2A13)	Bos taurus	GO:0015798~myo-inositol transport,GO:0055085~transmembrane transport,GO:1902004~positive regulation of amyloid-beta formation,
SLC23A2	solute carrier family 23 member 2(SLC23A2)	Bos taurus	GO:0008015~blood circulation,GO:0015882~L-ascorbic acid transmembrane transport,GO:0019852~L-ascorbic acid metabolic process,GO:0055085~transmembrane transport,
SLC9A9	solute carrier family 9 member A9(SLC9A9)	Bos taurus	GO:0006885~regulation of pH,GO:0042742~defense response to bacterium,GO:0051453~regulation of intracellular pH,GO:0071805~potassium ion transmembrane transport,GO:0090382~phagosome maturation,GO:0098719~sodium ion import across plasma membrane,GO:1902600~proton transmembrane transport,
SPATA22	spermatogenesis associated 22(SPATA22)	Bos taurus	GO:0000711~meiotic DNA repair synthesis,GO:0007129~homologous chromosome pairing at meiosis,GO:0007276~gamete generation,GO:0009566~fertilization,GO:0051445~regulation of meiotic cell cycle,GO:0061458~reproductive system development,
SAMD4A	sterile alpha motif domain containing 4A(SAMD4A)	Bos taurus	GO:0000289~nuclear-transcribed mRNA poly(A) tail shortening,GO:0017148~negative regulation of translation,GO:0043488~regulation of mRNA stability,GO:0045727~positive regulation of translation,
TSHZ2	teashirt zinc finger homeobox 2(TSHZ2)	Bos taurus	GO:0006357~regulation of transcription by RNA polymerase II,GO:0010468~regulation of gene expression,
TESC	tescalcin(TESC)	Bos taurus	GO:0008285~negative regulation of cell population proliferation,GO:0010628~positive regulation of gene expression,GO:0030154~cell differentiation,GO:0030854~positive regulation of granulocyte differentiation,GO:0032417~positive regulation of sodium:proton antiporter activity,GO:0033628~regulation of cell adhesion mediated by integrin,GO:0045654~positive regulation of megakaryocyte differentiation…
TMX1	thioredoxin related transmembrane protein 1(TMX1)	Bos taurus	GO:0010868~negative regulation of triglyceride biosynthetic process,GO:0034976~response to endoplasmic reticulum stress,GO:0051924~regulation of calcium ion transport,GO:0090331~negative regulation of platelet aggregation,GO:1904294~positive regulation of ERAD pathway,
TRPV1	transient receptor potential cation channel subfamily V member 1(TRPV1)	Bos taurus	GO:0000122~negative regulation of transcription by RNA polymerase II,GO:0001660~fever generation,GO:0002024~diet induced thermogenesis,GO:0002790~peptide secretion,GO:0006629~lipid metabolic process,GO:0034605~cellular response to heat,GO:0048266~behavioral response to pain,GO:0050909~sensory perception of taste,GO:0050954~sensory perception of mechanical stimulus,GO:0050960~detection of temperat…
TRPV3	transient receptor potential cation channel subfamily V member 3(TRPV3)	Bos taurus	GO:0007015~actin filament organization,GO:0007231~osmosensory signaling pathway,GO:0009266~response to temperature stimulus,GO:0042636~negative regulation of hair cycle,GO:0098703~calcium ion import across plasma membrane,
ZNF217	zinc finger protein 217(ZNF217)	Bos taurus	GO:0006355~regulation of DNA-templated transcription,
ZNF648	zinc finger protein 648(ZNF648)	Bos taurus	GO:0006357~regulation of transcription by RNA polymerase II,GO:0010468~regulation of gene expression,

## Sheet: CC
ID	Gene Name	Species	GOTERM_CC_DIRECT
HTR3A	5-hydroxytryptamine receptor 3A(HTR3A)	Bos taurus	GO:0005886~plasma membrane,GO:0032154~cleavage furrow,GO:0043005~neuron projection,GO:0045202~synapse,GO:0045211~postsynaptic membrane,GO:1902495~transmembrane transporter complex,GO:1904602~serotonin-activated cation-selective channel complex,
ADAM12	ADAM metallopeptidase domain 12(ADAM12)	Bos taurus	GO:0005654~nucleoplasm,GO:0005886~plasma membrane,GO:0016020~membrane,
DAB1	DAB adaptor protein 1(DAB1)	Bos taurus	GO:0005737~cytoplasm,GO:0043231~intracellular membrane-bounded organelle,
ELOVL7	ELOVL fatty acid elongase 7(ELOVL7)	Bos taurus	GO:0005783~endoplasmic reticulum,GO:0005789~endoplasmic reticulum membrane,
EMC6	ER membrane protein complex subunit 6(EMC6)	Bos taurus	GO:0005783~endoplasmic reticulum,GO:0005789~endoplasmic reticulum membrane,GO:0016020~membrane,GO:0072546~EMC complex,GO:1903349~omegasome membrane,
ELK3	ETS transcription factor ELK3(ELK3)	Bos taurus	GO:0005634~nucleus,GO:0005654~nucleoplasm,GO:0005739~mitochondrion,
GLIS1	GLIS family zinc finger 1(GLIS1)	Bos taurus	GO:0005634~nucleus,
LRBA	LPS responsive beige-like anchor protein(LRBA)	Bos taurus	GO:0005829~cytosol,GO:0016020~membrane,
MCF2L2	MCF.2 cell line derived transforming sequence-like 2(MCF2L2)	Bos taurus	GO:0005737~cytoplasm,
MECOM	MDS1 and EVI1 complex locus(MECOM)	Bos taurus	GO:0000118~histone deacetylase complex,GO:0005634~nucleus,GO:0016607~nuclear speck,
NAALADL2	N-acetylated alpha-linked acidic dipeptidase like 2(NAALADL2)	Bos taurus	GO:0005654~nucleoplasm,GO:0016020~membrane,
RAB3C	RAB3C, member RAS oncogene family(RAB3C)	Bos taurus	GO:0005768~endosome,GO:0005886~plasma membrane,GO:0008021~synaptic vesicle,GO:0016020~membrane,GO:0048471~perinuclear region of cytoplasm,
RAP1GAP2	RAP1 GTPase activating protein 2(RAP1GAP2)	Bos taurus	GO:0005737~cytoplasm,GO:0005813~centrosome,GO:0005829~cytosol,GO:0005886~plasma membrane,GO:0031965~nuclear membrane,
RBM26	RNA binding motif protein 26(RBM26)	Bos taurus	GO:0005634~nucleus,
REXO2	RNA exonuclease 2(REXO2)	Bos taurus	GO:0005634~nucleus,GO:0005730~nucleolus,GO:0005737~cytoplasm,GO:0005739~mitochondrion,GO:0005758~mitochondrial intermembrane space,GO:0005759~mitochondrial matrix,GO:0005925~focal adhesion,
RHEB	Ras homolog, mTORC1 binding(RHEB)	Bos taurus	GO:0000139~Golgi membrane,GO:0005681~spliceosomal complex,GO:0005737~cytoplasm,GO:0005765~lysosomal membrane,GO:0005789~endoplasmic reticulum membrane,GO:0005829~cytosol,GO:0005886~plasma membrane,GO:0012505~endomembrane system,GO:0014069~postsynaptic density,GO:0016020~membrane,
SMARCD3	SWI/SNF related, matrix associated, actin dependent regulator of chromatin, subfamily d, member 3(SMARCD3)	Bos taurus	GO:0005634~nucleus,GO:0005654~nucleoplasm,GO:0016514~SWI/SNF complex,GO:0071564~npBAF complex,GO:0071565~nBAF complex,
TSC2	TSC complex subunit 2(TSC2)	Bos taurus	GO:0005634~nucleus,GO:0005737~cytoplasm,GO:0005765~lysosomal membrane,GO:0005794~Golgi apparatus,GO:0014069~postsynaptic density,GO:0033596~TSC1-TSC2 complex,GO:0048471~perinuclear region of cytoplasm,
TAX1BP3	Tax1 binding protein 3(TAX1BP3)	Bos taurus	GO:0001650~fibrillar center,GO:0005634~nucleus,GO:0005737~cytoplasm,GO:0005886~plasma membrane,GO:0015629~actin cytoskeleton,GO:0016323~basolateral plasma membrane,GO:0030054~cell junction,
WDR86	WD repeat domain 86(WDR86)	Bos taurus	GO:0005669~transcription factor TFIID complex,
YTHDF3	YTH N6-methyladenosine RNA binding protein F3(YTHDF3)	Bos taurus	GO:0000932~P-body,GO:0005737~cytoplasm,GO:0010494~cytoplasmic stress granule,
ACTR3B	actin related protein 3B(ACTR3B)	Bos taurus	GO:0030479~actin cortical patch,
AP2M1	adaptor related protein complex 2 subunit mu 1(AP2M1)	Bos taurus	GO:0005886~plasma membrane,GO:0005905~clathrin-coated pit,GO:0030122~AP-2 adaptor complex,GO:0030131~clathrin adaptor complex,GO:0031410~cytoplasmic vesicle,
ALDH7A1	aldehyde dehydrogenase 7 family member A1(ALDH7A1)	Bos taurus	GO:0005634~nucleus,GO:0005739~mitochondrion,GO:0005829~cytosol,
ANK3	ankyrin 3(ANK3)	Bos taurus	GO:0005737~cytoplasm,GO:0005856~cytoskeleton,GO:0005923~bicellular tight junction,GO:0016020~membrane,GO:0016323~basolateral plasma membrane,GO:0016328~lateral plasma membrane,GO:0042383~sarcolemma,GO:0043194~axon initial segment,
ASPA	aspartoacylase(ASPA)	Bos taurus	GO:0005634~nucleus,GO:0005737~cytoplasm,GO:0005829~cytosol,
DNPEP	aspartyl aminopeptidase(DNPEP)	Bos taurus	GO:0005737~cytoplasm,GO:0005829~cytosol,
CDH11	cadherin 11(CDH11)	Bos taurus	GO:0005737~cytoplasm,GO:0005886~plasma membrane,GO:0005912~adherens junction,GO:0016342~catenin complex,GO:0098685~Schaffer collateral - CA1 synapse,GO:0098978~glutamatergic synapse,
CAMKK1	calcium/calmodulin dependent protein kinase kinase 1(CAMKK1)	Bos taurus	GO:0005737~cytoplasm,
CPE	carboxypeptidase E(CPE)	Bos taurus	GO:0005615~extracellular space,GO:0005794~Golgi apparatus,GO:0016020~membrane,GO:0030658~transport vesicle membrane,GO:0030667~secretory granule membrane,
CADM1	cell adhesion molecule 1(CADM1)	Bos taurus	GO:0005886~plasma membrane,GO:0016020~membrane,GO:0043005~neuron projection,GO:0045202~synapse,
CCT8L2	chaperonin containing TCP1 subunit 8 like 2(CCT8L2)	Bos taurus	GO:0005832~chaperonin-containing T-complex,
CLUH	clustered mitochondria homolog(CLUH)	Bos taurus	GO:0005737~cytoplasm,
COL1A1	collagen type I alpha 1 chain(COL1A1)	Bos taurus	GO:0005576~extracellular region,GO:0005581~collagen trimer,GO:0005584~collagen type I trimer,GO:0005615~extracellular space,GO:0005737~cytoplasm,GO:0062023~collagen-containing extracellular matrix,
COLEC12	collectin subfamily member 12(COLEC12)	Bos taurus	GO:0005581~collagen trimer,GO:0005615~extracellular space,GO:0016020~membrane,GO:0062023~collagen-containing extracellular matrix,
CTNS	cystinosin, lysosomal cystine transporter(CTNS)	Bos taurus	GO:0005765~lysosomal membrane,GO:0005770~late endosome,GO:0012505~endomembrane system,GO:0016020~membrane,GO:0033162~melanosome membrane,GO:0042470~melanosome,
CYP2J30	cytochrome P450 family 2 subfamily J member 30(CYP2J30)	Bos taurus	GO:0005737~cytoplasm,GO:0005789~endoplasmic reticulum membrane,GO:0043231~intracellular membrane-bounded organelle,
CYP51A1	cytochrome P450 family 51 subfamily A member 1(CYP51A1)	Bos taurus	GO:0005789~endoplasmic reticulum membrane,GO:0016020~membrane,GO:0043231~intracellular membrane-bounded organelle,
DACH1	dachshund family transcription factor 1(DACH1)	Bos taurus	GO:0005634~nucleus,GO:0005667~transcription regulator complex,GO:0005794~Golgi apparatus,GO:0005829~cytosol,GO:0016607~nuclear speck,
DPP6	dipeptidyl peptidase like 6(DPP6)	Bos taurus	GO:0005886~plasma membrane,GO:0008076~voltage-gated potassium channel complex,GO:0016020~membrane,
DTNA	dystrobrevin alpha(DTNA)	Bos taurus	GO:0005654~nucleoplasm,GO:0005737~cytoplasm,GO:0005886~plasma membrane,GO:0016020~membrane,GO:0030054~cell junction,GO:0032991~protein-containing complex,GO:0045111~intermediate filament cytoskeleton,GO:0045202~synapse,
HOOK1	hook microtubule tethering protein 1(HOOK1)	Bos taurus	GO:0005737~cytoplasm,GO:0005813~centrosome,GO:0005874~microtubule,GO:0030897~HOPS complex,GO:0070695~FHF complex,
KIF13A	kinesin family member 13A(KIF13A)	Bos taurus	GO:0005737~cytoplasm,GO:0005813~centrosome,GO:0005871~kinesin complex,GO:0005874~microtubule,GO:0010008~endosome membrane,GO:0030496~midbody,
KMT2C	lysine methyltransferase 2C(KMT2C)	Bos taurus	GO:0005634~nucleus,GO:0005829~cytosol,GO:0044666~MLL3/4 complex,
MRC2	mannose receptor C type 2(MRC2)	Bos taurus	GO:0016020~membrane,
MED12L	mediator complex subunit 12L(MED12L)	Bos taurus	GO:0016592~mediator complex,
METTL16	methyltransferase 16, N6-methyladenosine(METTL16)	Bos taurus	GO:0005634~nucleus,GO:0005737~cytoplasm,
MRPL3	mitochondrial ribosomal protein L3(MRPL3)	Bos taurus	GO:0005743~mitochondrial inner membrane,GO:0005762~mitochondrial large ribosomal subunit,GO:0005840~ribosome,
NUB1	negative regulator of ubiquitin like proteins 1(NUB1)	Bos taurus	GO:0005634~nucleus,GO:0005654~nucleoplasm,GO:0005730~nucleolus,GO:0005829~cytosol,
NXPE2	neurexophilin and PC-esterase domain family member 2(NXPE2)	Bos taurus	GO:0016020~membrane,
NTHL1	nth like DNA glycosylase 1(NTHL1)	Bos taurus	GO:0005634~nucleus,GO:0005739~mitochondrion,
OR1E1	olfactory receptor family 1 subfamily E member 1(OR1E1)	Bos taurus	GO:0005886~plasma membrane,
PLS1	plastin 1(PLS1)	Bos taurus	GO:0005737~cytoplasm,GO:0005829~cytosol,GO:0005884~actin filament,GO:0005886~plasma membrane,GO:0005903~brush border,GO:0032420~stereocilium,GO:0032432~actin filament bundle,GO:1990357~terminal web,
PAFAH1B1	platelet activating factor acetylhydrolase 1b regulatory subunit 1(PAFAH1B1)	Bos taurus	GO:0000235~astral microtubule,GO:0000776~kinetochore,GO:0005635~nuclear envelope,GO:0005813~centrosome,GO:0005819~spindle,GO:0005829~cytosol,GO:0005874~microtubule,GO:0005875~microtubule associated complex,GO:0005881~cytoplasmic microtubule,GO:0005938~cell cortex,GO:0008247~1-alkyl-2-acetylglycerophosphocholine esterase complex,GO:0031252~cell leading edge,GO:0031514~motile cilium,GO:0031965~nucl…
PKD1	polycystin 1, transient receptor potential channel interacting(PKD1)	Bos taurus	GO:0002133~polycystin complex,GO:0005634~nucleus,GO:0005783~endoplasmic reticulum,GO:0005794~Golgi apparatus,GO:0005886~plasma membrane,GO:0005929~cilium,GO:0009986~cell surface,GO:0012505~endomembrane system,GO:0016323~basolateral plasma membrane,GO:0031514~motile cilium,GO:0034704~calcium channel complex,GO:0070062~extracellular exosome,GO:0140494~migrasome,
GALNT11	polypeptide N-acetylgalactosaminyltransferase 11(GALNT11)	Bos taurus	GO:0000139~Golgi membrane,GO:0005794~Golgi apparatus,
GALNT9	polypeptide N-acetylgalactosaminyltransferase 9(GALNT9)	Bos taurus	GO:0005794~Golgi apparatus,GO:0016020~membrane,
GALNTL5	polypeptide N-acetylgalactosaminyltransferase like 5(GALNTL5)	Bos taurus	GO:0005794~Golgi apparatus,GO:0012505~endomembrane system,GO:0016020~membrane,
PRPF18	pre-mRNA processing factor 18(PRPF18)	Bos taurus	GO:0005681~spliceosomal complex,GO:0005682~U5 snRNP,GO:0016607~nuclear speck,GO:0046540~U4/U6 x U5 tri-snRNP complex,GO:0071021~U2-type post-spliceosomal complex,
P4HA2	prolyl 4-hydroxylase subunit alpha 2(P4HA2)	Bos taurus	GO:0005654~nucleoplasm,GO:0005783~endoplasmic reticulum,GO:0005788~endoplasmic reticulum lumen,GO:0005829~cytosol,
PRKAG2	protein kinase AMP-activated non-catalytic subunit gamma 2(PRKAG2)	Bos taurus	GO:0005634~nucleus,GO:0005737~cytoplasm,GO:0005829~cytosol,GO:0031588~nucleotide-activated protein kinase complex,
PPP1R16B	protein phosphatase 1 regulatory subunit 16B(PPP1R16B)	Bos taurus	GO:0005634~nucleus,GO:0005737~cytoplasm,GO:0005886~plasma membrane,GO:0016607~nuclear speck,GO:0042995~cell projection,GO:0048471~perinuclear region of cytoplasm,
PPM1L	protein phosphatase, Mg2+/Mn2+ dependent 1L(PPM1L)	Bos taurus	GO:0005634~nucleus,GO:0005829~cytosol,GO:0016020~membrane,
P2RX5	purinergic receptor P2X 5(P2RX5)	Bos taurus	GO:0005637~nuclear inner membrane,GO:0005886~plasma membrane,GO:0008305~integrin complex,GO:0009897~external side of plasma membrane,GO:0098794~postsynapse,
P2RY12	purinergic receptor P2Y12(P2RY12)	Bos taurus	GO:0005886~plasma membrane,GO:0016020~membrane,GO:0031253~cell projection membrane,GO:0044298~cell body membrane,
RAI14	retinoic acid induced 14(RAI14)	Bos taurus	GO:0001650~fibrillar center,GO:0005634~nucleus,GO:0005654~nucleoplasm,GO:0005829~cytosol,GO:0005856~cytoskeleton,
SHPK	sedoheptulokinase(SHPK)	Bos taurus	GO:0005829~cytosol,
SLC2A13	solute carrier family 2 member 13(SLC2A13)	Bos taurus	GO:0012505~endomembrane system,GO:0016324~apical plasma membrane,GO:0031090~organelle membrane,GO:0042995~cell projection,GO:0044297~cell body,
SLC23A2	solute carrier family 23 member 2(SLC23A2)	Bos taurus	GO:0005737~cytoplasm,GO:0016020~membrane,GO:0016323~basolateral plasma membrane,GO:0016324~apical plasma membrane,
SLC9A9	solute carrier family 9 member A9(SLC9A9)	Bos taurus	GO:0005769~early endosome,GO:0005886~plasma membrane,GO:0030670~phagocytic vesicle membrane,GO:0032009~early phagosome,GO:0055037~recycling endosome,GO:0055038~recycling endosome membrane,
SPATA22	spermatogenesis associated 22(SPATA22)	Bos taurus	GO:0005694~chromosome,
SAMD4A	sterile alpha motif domain containing 4A(SAMD4A)	Bos taurus	GO:0000932~P-body,GO:0001650~fibrillar center,GO:0005737~cytoplasm,GO:0005829~cytosol,GO:0030425~dendrite,GO:0045202~synapse,
TSHZ2	teashirt zinc finger homeobox 2(TSHZ2)	Bos taurus	GO:0005634~nucleus,
TESC	tescalcin(TESC)	Bos taurus	GO:0005634~nucleus,GO:0005654~nucleoplasm,GO:0005737~cytoplasm,GO:0005829~cytosol,GO:0005886~plasma membrane,GO:0030027~lamellipodium,GO:0032587~ruffle membrane,
TMX1	thioredoxin related transmembrane protein 1(TMX1)	Bos taurus	GO:0005576~extracellular region,GO:0005789~endoplasmic reticulum membrane,GO:0012505~endomembrane system,GO:0031966~mitochondrial membrane,GO:0044233~mitochondria-associated endoplasmic reticulum membrane contact site,
TRPV1	transient receptor potential cation channel subfamily V member 1(TRPV1)	Bos taurus	GO:0005886~plasma membrane,GO:0032591~dendritic spine membrane,GO:0045211~postsynaptic membrane,GO:0098982~GABA-ergic synapse,
TRPV3	transient receptor potential cation channel subfamily V member 3(TRPV3)	Bos taurus	GO:0005764~lysosome,GO:0005886~plasma membrane,GO:0005929~cilium,GO:0043235~receptor complex,
TMEM132C	transmembrane protein 132C(TMEM132C)	Bos taurus	GO:0016020~membrane,
TMEM178B	transmembrane protein 178B(TMEM178B)	Bos taurus	GO:0016020~membrane,
TMEM233	transmembrane protein 233(TMEM233)	Bos taurus	GO:0005886~plasma membrane,GO:0016020~membrane,
ZNF217	zinc finger protein 217(ZNF217)	Bos taurus	GO:0000118~histone deacetylase complex,GO:0005634~nucleus,GO:0005739~mitochondrion,GO:0016607~nuclear speck,
ZNF648	zinc finger protein 648(ZNF648)	Bos taurus	GO:0005634~nucleus,

## Sheet: MF
ID	Gene Name	Species	GOTERM_MF_DIRECT
HTR3A	5-hydroxytryptamine receptor 3A(HTR3A)	Bos taurus	GO:0004888~transmembrane signaling receptor activity,GO:0005230~extracellular ligand-gated monoatomic ion channel activity,GO:0005231~excitatory extracellular ligand-gated monoatomic ion channel activity,GO:0022848~acetylcholine-gated monoatomic cation-selective channel activity,GO:0022850~serotonin-gated monoatomic cation channel activity,GO:0042802~identical protein binding,GO:0051378~serotonin…
ADAM12	ADAM metallopeptidase domain 12(ADAM12)	Bos taurus	GO:0004222~metalloendopeptidase activity,GO:0046872~metal ion binding,
ELOVL7	ELOVL fatty acid elongase 7(ELOVL7)	Bos taurus	GO:0009922~fatty acid elongase activity,
EMC6	ER membrane protein complex subunit 6(EMC6)	Bos taurus	GO:0032977~membrane insertase activity,
ELK3	ETS transcription factor ELK3(ELK3)	Bos taurus	GO:0000978~RNA polymerase II cis-regulatory region sequence-specific DNA binding,GO:0000981~DNA-binding transcription factor activity, RNA polymerase II-specific,GO:0001227~DNA-binding transcription repressor activity, RNA polymerase II-specific,GO:0001228~DNA-binding transcription activator activity, RNA polymerase II-specific,GO:0003700~DNA-binding transcription factor activity,GO:0032422~purin…
GLIS1	GLIS family zinc finger 1(GLIS1)	Bos taurus	GO:0000978~RNA polymerase II cis-regulatory region sequence-specific DNA binding,GO:0000981~DNA-binding transcription factor activity, RNA polymerase II-specific,GO:0001227~DNA-binding transcription repressor activity, RNA polymerase II-specific,GO:0001228~DNA-binding transcription activator activity, RNA polymerase II-specific,GO:0046872~metal ion binding,
LRBA	LPS responsive beige-like anchor protein(LRBA)	Bos taurus	GO:0019901~protein kinase binding,
MCF2L2	MCF.2 cell line derived transforming sequence-like 2(MCF2L2)	Bos taurus	GO:0005085~guanyl-nucleotide exchange factor activity,
MECOM	MDS1 and EVI1 complex locus(MECOM)	Bos taurus	GO:0000978~RNA polymerase II cis-regulatory region sequence-specific DNA binding,GO:0001228~DNA-binding transcription activator activity, RNA polymerase II-specific,GO:0003677~DNA binding,GO:0003700~DNA-binding transcription factor activity,GO:0005515~protein binding,GO:0046974~histone H3K9 methyltransferase activity,
RAB3C	RAB3C, member RAS oncogene family(RAB3C)	Bos taurus	GO:0003924~GTPase activity,GO:0005525~GTP binding,GO:0030742~GTP-dependent protein binding,GO:0031489~myosin V binding,
RAP1GAP2	RAP1 GTPase activating protein 2(RAP1GAP2)	Bos taurus	GO:0005096~GTPase activator activity,
RBM26	RNA binding motif protein 26(RBM26)	Bos taurus	GO:0003723~RNA binding,GO:0046872~metal ion binding,
REXO2	RNA exonuclease 2(REXO2)	Bos taurus	GO:0000175~3'-5'-RNA exonuclease activity,GO:0000287~magnesium ion binding,GO:0003676~nucleic acid binding,GO:0008296~3'-5'-DNA exonuclease activity,GO:0008408~3'-5' exonuclease activity,
RHEB	Ras homolog, mTORC1 binding(RHEB)	Bos taurus	GO:0000287~magnesium ion binding,GO:0003924~GTPase activity,GO:0005525~GTP binding,GO:0019003~GDP binding,GO:0019901~protein kinase binding,GO:0030295~protein kinase activator activity,GO:0043539~protein serine/threonine kinase activator activity,GO:0046872~metal ion binding,
SMARCD3	SWI/SNF related, matrix associated, actin dependent regulator of chromatin, subfamily d, member 3(SMARCD3)	Bos taurus	GO:0001221~transcription coregulator binding,GO:0003712~transcription coregulator activity,GO:0005102~signaling receptor binding,GO:0016922~nuclear receptor binding,
TSC2	TSC complex subunit 2(TSC2)	Bos taurus	GO:0005096~GTPase activator activity,GO:0019902~phosphatase binding,GO:0031267~small GTPase binding,GO:0042803~protein homodimerization activity,GO:0051879~Hsp90 protein binding,
TAX1BP3	Tax1 binding protein 3(TAX1BP3)	Bos taurus	GO:0005515~protein binding,GO:0008013~beta-catenin binding,
WDR86	WD repeat domain 86(WDR86)	Bos taurus	GO:0005515~protein binding,GO:0016251~RNA polymerase II general transcription initiation factor activity,
YTHDF3	YTH N6-methyladenosine RNA binding protein F3(YTHDF3)	Bos taurus	GO:0003723~RNA binding,GO:0003729~mRNA binding,GO:0043022~ribosome binding,GO:1990247~N6-methyladenosine-containing RNA reader activity,
ACTR3B	actin related protein 3B(ACTR3B)	Bos taurus	GO:0051015~actin filament binding,
AP2M1	adaptor related protein complex 2 subunit mu 1(AP2M1)	Bos taurus	GO:0008289~lipid binding,GO:0035615~clathrin adaptor activity,
ALDH7A1	aldehyde dehydrogenase 7 family member A1(ALDH7A1)	Bos taurus	GO:0004029~aldehyde dehydrogenase (NAD+) activity,GO:0004043~L-aminoadipate-semialdehyde dehydrogenase activity,GO:0008802~betaine-aldehyde dehydrogenase (NAD+) activity,GO:0042802~identical protein binding,
ANK3	ankyrin 3(ANK3)	Bos taurus	GO:0005200~structural constituent of cytoskeleton,GO:0005515~protein binding,
ASPA	aspartoacylase(ASPA)	Bos taurus	GO:0016788~hydrolase activity, acting on ester bonds,GO:0016811~hydrolase activity, acting on carbon-nitrogen (but not peptide) bonds, in linear amides,GO:0019807~aspartoacylase activity,GO:0042802~identical protein binding,GO:0046872~metal ion binding,
DNPEP	aspartyl aminopeptidase(DNPEP)	Bos taurus	GO:0004177~aminopeptidase activity,GO:0008237~metallopeptidase activity,GO:0008270~zinc ion binding,GO:0042802~identical protein binding,
CDH11	cadherin 11(CDH11)	Bos taurus	GO:0005509~calcium ion binding,GO:0008013~beta-catenin binding,GO:0045296~cadherin binding,
CAMKK1	calcium/calmodulin dependent protein kinase kinase 1(CAMKK1)	Bos taurus	GO:0004674~protein serine/threonine kinase activity,GO:0004683~calcium/calmodulin-dependent protein kinase activity,GO:0005516~calmodulin binding,GO:0005524~ATP binding,
CPE	carboxypeptidase E(CPE)	Bos taurus	GO:0004181~metallocarboxypeptidase activity,GO:0008270~zinc ion binding,GO:0042043~neurexin family protein binding,GO:0050839~cell adhesion molecule binding,
CADM1	cell adhesion molecule 1(CADM1)	Bos taurus	GO:0005102~signaling receptor binding,
CCT8L2	chaperonin containing TCP1 subunit 8 like 2(CCT8L2)	Bos taurus	GO:0005524~ATP binding,GO:0051082~unfolded protein binding,GO:0140662~ATP-dependent protein folding chaperone,
CLUH	clustered mitochondria homolog(CLUH)	Bos taurus	GO:0003723~RNA binding,GO:0003729~mRNA binding,GO:0005515~protein binding,
COL1A1	collagen type I alpha 1 chain(COL1A1)	Bos taurus	GO:0002020~protease binding,GO:0005201~extracellular matrix structural constituent,GO:0005515~protein binding,GO:0030020~extracellular matrix structural constituent conferring tensile strength,GO:0042802~identical protein binding,GO:0046872~metal ion binding,GO:0048407~platelet-derived growth factor binding,
COLEC12	collectin subfamily member 12(COLEC12)	Bos taurus	GO:0005044~scavenger receptor activity,GO:0030169~low-density lipoprotein particle binding,GO:0030246~carbohydrate binding,GO:0038023~signaling receptor activity,GO:0038187~pattern recognition receptor activity,GO:0046872~metal ion binding,
CRYGN	crystallin gamma N(CRYGN)	Bos taurus	GO:0005212~structural constituent of eye lens,
CTNS	cystinosin, lysosomal cystine transporter(CTNS)	Bos taurus	GO:0015184~L-cystine transmembrane transporter activity,GO:0015295~solute:proton symporter activity,
CYP2J30	cytochrome P450 family 2 subfamily J member 30(CYP2J30)	Bos taurus	GO:0005506~iron ion binding,GO:0016712~oxidoreductase activity, acting on paired donors, with incorporation or reduction of molecular oxygen, reduced flavin or flavoprotein as one donor, and incorporation of one atom of oxygen,GO:0020037~heme binding,
CYP51A1	cytochrome P450 family 51 subfamily A member 1(CYP51A1)	Bos taurus	GO:0004497~monooxygenase activity,GO:0005506~iron ion binding,GO:0008398~sterol 14-demethylase activity,GO:0016491~oxidoreductase activity,GO:0016705~oxidoreductase activity, acting on paired donors, with incorporation or reduction of molecular oxygen,GO:0020037~heme binding,
DACH1	dachshund family transcription factor 1(DACH1)	Bos taurus	GO:0000978~RNA polymerase II cis-regulatory region sequence-specific DNA binding,GO:0000981~DNA-binding transcription factor activity, RNA polymerase II-specific,GO:0001227~DNA-binding transcription repressor activity, RNA polymerase II-specific,
DPP6	dipeptidyl peptidase like 6(DPP6)	Bos taurus	GO:0008236~serine-type peptidase activity,GO:0015459~potassium channel regulator activity,
DTNA	dystrobrevin alpha(DTNA)	Bos taurus	GO:0008270~zinc ion binding,
HOOK1	hook microtubule tethering protein 1(HOOK1)	Bos taurus	GO:0003779~actin binding,GO:0008017~microtubule binding,GO:0042803~protein homodimerization activity,GO:0051959~dynein light intermediate chain binding,
LYSB	intestinal lysozyme(LYSB)	Bos taurus	GO:0003796~lysozyme activity,
KIF13A	kinesin family member 13A(KIF13A)	Bos taurus	GO:0003777~microtubule motor activity,GO:0005524~ATP binding,GO:0008017~microtubule binding,GO:0016887~ATP hydrolysis activity,
KMT2C	lysine methyltransferase 2C(KMT2C)	Bos taurus	GO:0003713~transcription coactivator activity,GO:0042393~histone binding,GO:0042800~histone H3K4 methyltransferase activity,GO:0046872~metal ion binding,GO:0140999~histone H3K4 trimethyltransferase activity,
LYZ2	lysozyme C-2(LYZ2)	Bos taurus	GO:0003796~lysozyme activity,
MRC2	mannose receptor C type 2(MRC2)	Bos taurus	GO:0005518~collagen binding,GO:0030246~carbohydrate binding,GO:0038023~signaling receptor activity,
MED12L	mediator complex subunit 12L(MED12L)	Bos taurus	GO:0003712~transcription coregulator activity,GO:0003713~transcription coactivator activity,GO:0008013~beta-catenin binding,
METTL16	methyltransferase 16, N6-methyladenosine(METTL16)	Bos taurus	GO:0001734~mRNA m(6)A methyltransferase activity,GO:0008168~methyltransferase activity,GO:0030629~U6 snRNA 3'-end binding,GO:0035613~RNA stem-loop binding,GO:0052907~23S rRNA (adenine(1618)-N(6))-methyltransferase activity,GO:0120048~U6 snRNA (adenine-(43)-N(6))-methyltransferase activity,
MRPL3	mitochondrial ribosomal protein L3(MRPL3)	Bos taurus	GO:0003735~structural constituent of ribosome,
NUB1	negative regulator of ubiquitin like proteins 1(NUB1)	Bos taurus	GO:0005515~protein binding,
NTHL1	nth like DNA glycosylase 1(NTHL1)	Bos taurus	GO:0000703~oxidized pyrimidine nucleobase lesion DNA N-glycosylase activity,GO:0003677~DNA binding,GO:0003906~DNA-(apurinic or apyrimidinic site) endonuclease activity,GO:0016798~hydrolase activity, acting on glycosyl bonds,GO:0016829~lyase activity,GO:0046872~metal ion binding,GO:0051539~4 iron, 4 sulfur cluster binding,GO:0140078~class I DNA-(apurinic or apyrimidinic site) endonuclease activity,
OR1E1	olfactory receptor family 1 subfamily E member 1(OR1E1)	Bos taurus	GO:0004930~G protein-coupled receptor activity,GO:0004984~olfactory receptor activity,
PLS1	plastin 1(PLS1)	Bos taurus	GO:0005509~calcium ion binding,GO:0051015~actin filament binding,
PAFAH1B1	platelet activating factor acetylhydrolase 1b regulatory subunit 1(PAFAH1B1)	Bos taurus	GO:0008017~microtubule binding,GO:0008201~heparin binding,GO:0034452~dynactin binding,GO:0042802~identical protein binding,GO:0043274~phospholipase binding,GO:0046982~protein heterodimerization activity,GO:0051010~microtubule plus-end binding,GO:0051219~phosphoprotein binding,GO:0070840~dynein complex binding,
PKD1	polycystin 1, transient receptor potential channel interacting(PKD1)	Bos taurus	GO:0005261~monoatomic cation channel activity,GO:0005262~calcium channel activity,GO:0005515~protein binding,GO:0019901~protein kinase binding,GO:0019904~protein domain specific binding,GO:0042813~Wnt receptor activity,GO:0044325~transmembrane transporter binding,GO:0140416~transcription regulator inhibitor activity,
GALNT11	polypeptide N-acetylgalactosaminyltransferase 11(GALNT11)	Bos taurus	GO:0004653~polypeptide N-acetylgalactosaminyltransferase activity,GO:0005112~Notch binding,GO:0030246~carbohydrate binding,
GALNT9	polypeptide N-acetylgalactosaminyltransferase 9(GALNT9)	Bos taurus	GO:0004653~polypeptide N-acetylgalactosaminyltransferase activity,
GALNTL5	polypeptide N-acetylgalactosaminyltransferase like 5(GALNTL5)	Bos taurus	GO:0016740~transferase activity,
P4HA2	prolyl 4-hydroxylase subunit alpha 2(P4HA2)	Bos taurus	GO:0004656~procollagen-proline 4-dioxygenase activity,GO:0005506~iron ion binding,GO:0005515~protein binding,GO:0031418~L-ascorbic acid binding,
PRKAG2	protein kinase AMP-activated non-catalytic subunit gamma 2(PRKAG2)	Bos taurus	GO:0004862~cAMP-dependent protein kinase inhibitor activity,GO:0005524~ATP binding,GO:0008607~phosphorylase kinase regulator activity,GO:0016208~AMP binding,GO:0019887~protein kinase regulator activity,GO:0019901~protein kinase binding,GO:0030295~protein kinase activator activity,GO:0043531~ADP binding,
PPP1R16B	protein phosphatase 1 regulatory subunit 16B(PPP1R16B)	Bos taurus	GO:0004857~enzyme inhibitor activity,GO:0005515~protein binding,GO:0017020~myosin phosphatase regulator activity,GO:0019888~protein phosphatase regulator activity,
PPM1L	protein phosphatase, Mg2+/Mn2+ dependent 1L(PPM1L)	Bos taurus	GO:0004722~protein serine/threonine phosphatase activity,GO:0017018~myosin phosphatase activity,GO:0033192~calmodulin-dependent protein phosphatase activity,GO:0043169~cation binding,GO:0046872~metal ion binding,GO:0140791~histone H2AXS140 phosphatase activity,GO:0180004~RNA polymerase II CTD heptapeptide repeat Y1 phosphatase activity,GO:0180005~RNA polymerase II CTD heptapeptide repeat T4 phosp…
P2RX5	purinergic receptor P2X 5(P2RX5)	Bos taurus	GO:0001614~purinergic nucleotide receptor activity,GO:0004931~extracellularly ATP-gated monoatomic cation channel activity,GO:0005178~integrin binding,GO:0005524~ATP binding,GO:0046872~metal ion binding,
P2RY12	purinergic receptor P2Y12(P2RY12)	Bos taurus	GO:0001609~G protein-coupled adenosine receptor activity,GO:0001621~G protein-coupled ADP receptor activity,GO:0045028~G protein-coupled purinergic nucleotide receptor activity,
RAI14	retinoic acid induced 14(RAI14)	Bos taurus	GO:0003779~actin binding,GO:0005515~protein binding,
SHPK	sedoheptulokinase(SHPK)	Bos taurus	GO:0050277~sedoheptulokinase activity,
SLC2A13	solute carrier family 2 member 13(SLC2A13)	Bos taurus	GO:0002020~protease binding,GO:0005366~myo-inositol:proton symporter activity,GO:0051117~ATPase binding,
SLC23A2	solute carrier family 23 member 2(SLC23A2)	Bos taurus	GO:0008520~L-ascorbate:sodium symporter activity,GO:0015229~L-ascorbic acid transmembrane transporter activity,GO:0022857~transmembrane transporter activity,
SLC9A9	solute carrier family 9 member A9(SLC9A9)	Bos taurus	GO:0015385~sodium:proton antiporter activity,GO:0015386~potassium:proton antiporter activity,
SAMD4A	sterile alpha motif domain containing 4A(SAMD4A)	Bos taurus	GO:0003723~RNA binding,GO:0003729~mRNA binding,GO:0005515~protein binding,GO:0030371~translation repressor activity,
TSHZ2	teashirt zinc finger homeobox 2(TSHZ2)	Bos taurus	GO:0000981~DNA-binding transcription factor activity, RNA polymerase II-specific,GO:0003677~DNA binding,GO:0046872~metal ion binding,
TESC	tescalcin(TESC)	Bos taurus	GO:0004860~protein kinase inhibitor activity,GO:0005509~calcium ion binding,GO:0019212~phosphatase inhibitor activity,
TMX1	thioredoxin related transmembrane protein 1(TMX1)	Bos taurus	GO:0003756~protein disulfide isomerase activity,GO:0004857~enzyme inhibitor activity,GO:0015035~protein-disulfide reductase activity,GO:0015036~disulfide oxidoreductase activity,
TRPV1	transient receptor potential cation channel subfamily V member 1(TRPV1)	Bos taurus	GO:0005230~extracellular ligand-gated monoatomic ion channel activity,GO:0005262~calcium channel activity,GO:0005515~protein binding,GO:0005516~calmodulin binding,GO:0005524~ATP binding,GO:0051219~phosphoprotein binding,GO:0097603~temperature-gated ion channel activity,
TRPV3	transient receptor potential cation channel subfamily V member 3(TRPV3)	Bos taurus	GO:0005261~monoatomic cation channel activity,GO:0005262~calcium channel activity,GO:0005515~protein binding,
ZNF217	zinc finger protein 217(ZNF217)	Bos taurus	GO:0000978~RNA polymerase II cis-regulatory region sequence-specific DNA binding,GO:0000981~DNA-binding transcription factor activity, RNA polymerase II-specific,GO:0001227~DNA-binding transcription repressor activity, RNA polymerase II-specific,GO:0046872~metal ion binding,
ZNF648	zinc finger protein 648(ZNF648)	Bos taurus	GO:0000978~RNA polymerase II cis-regulatory region sequence-specific DNA binding,GO:0000981~DNA-binding transcription factor activity, RNA polymerase II-specific,

## Sheet: KEGG
ID	Gene Name	Species	KEGG_PATHWAY
HTR3A	5-hydroxytryptamine receptor 3A(HTR3A)	Bos taurus	bta04726:Serotonergic synapse,bta04742:Taste transduction,
DAB1	DAB adaptor protein 1(DAB1)	Bos taurus	bta05017:Spinocerebellar ataxia,
ELOVL7	ELOVL fatty acid elongase 7(ELOVL7)	Bos taurus	bta00062:Fatty acid elongation,bta01040:Biosynthesis of unsaturated fatty acids,bta01100:Metabolic pathways,bta01212:Fatty acid metabolism,
MECOM	MDS1 and EVI1 complex locus(MECOM)	Bos taurus	bta00310:Lysine degradation,bta01100:Metabolic pathways,bta04010:MAPK signaling pathway,bta05200:Pathways in cancer,bta05220:Chronic myeloid leukemia,
REXO2	RNA exonuclease 2(REXO2)	Bos taurus	bta03008:Ribosome biogenesis in eukaryotes,
RHEB	Ras homolog, mTORC1 binding(RHEB)	Bos taurus	bta04072:Phospholipase D signaling pathway,bta04140:Autophagy - animal,bta04150:mTOR signaling pathway,bta04151:PI3K-Akt signaling pathway,bta04152:AMPK signaling pathway,bta04211:Longevity regulating pathway,bta04218:Cellular senescence,bta04714:Thermogenesis,bta04910:Insulin signaling pathway,bta04919:Thyroid hormone signaling pathway,bta05163:Human cytomegalovirus infection,bta05165:Human papi…
SMARCD3	SWI/SNF related, matrix associated, actin dependent regulator of chromatin, subfamily d, member 3(SMARCD3)	Bos taurus	bta03082:ATP-dependent chromatin remodeling,bta04714:Thermogenesis,bta05225:Hepatocellular carcinoma,
TSC2	TSC complex subunit 2(TSC2)	Bos taurus	bta04072:Phospholipase D signaling pathway,bta04115:p53 signaling pathway,bta04140:Autophagy - animal,bta04150:mTOR signaling pathway,bta04151:PI3K-Akt signaling pathway,bta04152:AMPK signaling pathway,bta04211:Longevity regulating pathway,bta04218:Cellular senescence,bta04714:Thermogenesis,bta04910:Insulin signaling pathway,bta04919:Thyroid hormone signaling pathway,bta05163:Human cytomegaloviru…
ACTR3B	actin related protein 3B(ACTR3B)	Bos taurus	bta04144:Endocytosis,bta04530:Tight junction,bta04666:Fc gamma R-mediated phagocytosis,bta04810:Regulation of actin cytoskeleton,bta05100:Bacterial invasion of epithelial cells,bta05132:Salmonella infection,bta05135:Yersinia infection,
AP2M1	adaptor related protein complex 2 subunit mu 1(AP2M1)	Bos taurus	bta04144:Endocytosis,bta04721:Synaptic vesicle cycle,bta04961:Endocrine and other factor-regulated calcium reabsorption,bta05016:Huntington disease,
ALDH7A1	aldehyde dehydrogenase 7 family member A1(ALDH7A1)	Bos taurus	bta00010:Glycolysis / Gluconeogenesis,bta00053:Ascorbate and aldarate metabolism,bta00071:Fatty acid degradation,bta00260:Glycine, serine and threonine metabolism,bta00280:Valine, leucine and isoleucine degradation,bta00310:Lysine degradation,bta00330:Arginine and proline metabolism,bta00340:Histidine metabolism,bta00380:Tryptophan metabolism,bta00410:beta-Alanine metabolism,bta00561:Glycerolipid…
ANK3	ankyrin 3(ANK3)	Bos taurus	bta04820:Cytoskeleton in muscle cells,bta05205:Proteoglycans in cancer,
ASPA	aspartoacylase(ASPA)	Bos taurus	bta00250:Alanine, aspartate and glutamate metabolism,bta00340:Histidine metabolism,bta01100:Metabolic pathways,
CAMKK1	calcium/calmodulin dependent protein kinase kinase 1(CAMKK1)	Bos taurus	bta05034:Alcoholism,
CPE	carboxypeptidase E(CPE)	Bos taurus	bta04940:Type I diabetes mellitus,
CADM1	cell adhesion molecule 1(CADM1)	Bos taurus	bta04514:Cell adhesion molecules,
COL1A1	collagen type I alpha 1 chain(COL1A1)	Bos taurus	bta04151:PI3K-Akt signaling pathway,bta04510:Focal adhesion,bta04512:ECM-receptor interaction,bta04611:Platelet activation,bta04820:Cytoskeleton in muscle cells,bta04926:Relaxin signaling pathway,bta04933:AGE-RAGE signaling pathway in diabetic complications,bta04974:Protein digestion and absorption,bta05146:Amoebiasis,bta05165:Human papillomavirus infection,bta05205:Proteoglycans in cancer,bta054…
COLEC12	collectin subfamily member 12(COLEC12)	Bos taurus	bta04145:Phagosome,
CTNS	cystinosin, lysosomal cystine transporter(CTNS)	Bos taurus	bta04142:Lysosome,
CYP2J30	cytochrome P450 family 2 subfamily J member 30(CYP2J30)	Bos taurus	bta00590:Arachidonic acid metabolism,bta00591:Linoleic acid metabolism,bta01100:Metabolic pathways,bta04726:Serotonergic synapse,bta04750:Inflammatory mediator regulation of TRP channels,bta04913:Ovarian steroidogenesis,bta05417:Lipid and atherosclerosis,
CYP51A1	cytochrome P450 family 51 subfamily A member 1(CYP51A1)	Bos taurus	bta00100:Steroid biosynthesis,bta01100:Metabolic pathways,
DTNA	dystrobrevin alpha(DTNA)	Bos taurus	bta04820:Cytoskeleton in muscle cells,bta05410:Hypertrophic cardiomyopathy,bta05412:Arrhythmogenic right ventricular cardiomyopathy,bta05414:Dilated cardiomyopathy,bta05416:Viral myocarditis,
LYSB	intestinal lysozyme(LYSB)	Bos taurus	bta04970:Salivary secretion,
KIF13A	kinesin family member 13A(KIF13A)	Bos taurus	bta04814:Motor proteins,
KMT2C	lysine methyltransferase 2C(KMT2C)	Bos taurus	bta00310:Lysine degradation,bta01100:Metabolic pathways,
LYZ2	lysozyme C-2(LYZ2)	Bos taurus	bta04970:Salivary secretion,
MRC2	mannose receptor C type 2(MRC2)	Bos taurus	bta04145:Phagosome,bta05152:Tuberculosis,
MED12L	mediator complex subunit 12L(MED12L)	Bos taurus	bta04919:Thyroid hormone signaling pathway,
MRPL3	mitochondrial ribosomal protein L3(MRPL3)	Bos taurus	bta03010:Ribosome,
NTHL1	nth like DNA glycosylase 1(NTHL1)	Bos taurus	bta03410:Base excision repair,
OR1E1	olfactory receptor family 1 subfamily E member 1(OR1E1)	Bos taurus	bta04740:Olfactory transduction,
PAFAH1B1	platelet activating factor acetylhydrolase 1b regulatory subunit 1(PAFAH1B1)	Bos taurus	bta00565:Ether lipid metabolism,bta01100:Metabolic pathways,
GALNT11	polypeptide N-acetylgalactosaminyltransferase 11(GALNT11)	Bos taurus	bta00512:Mucin type O-glycan biosynthesis,bta00514:Other types of O-glycan biosynthesis,bta01100:Metabolic pathways,
GALNT9	polypeptide N-acetylgalactosaminyltransferase 9(GALNT9)	Bos taurus	bta00512:Mucin type O-glycan biosynthesis,bta00514:Other types of O-glycan biosynthesis,bta01100:Metabolic pathways,
GALNTL5	polypeptide N-acetylgalactosaminyltransferase like 5(GALNTL5)	Bos taurus	bta00512:Mucin type O-glycan biosynthesis,bta00514:Other types of O-glycan biosynthesis,bta01100:Metabolic pathways,
PRPF18	pre-mRNA processing factor 18(PRPF18)	Bos taurus	bta03040:Spliceosome,
P4HA2	prolyl 4-hydroxylase subunit alpha 2(P4HA2)	Bos taurus	bta00330:Arginine and proline metabolism,bta01100:Metabolic pathways,
PRKAG2	protein kinase AMP-activated non-catalytic subunit gamma 2(PRKAG2)	Bos taurus	bta04068:FoxO signaling pathway,bta04152:AMPK signaling pathway,bta04211:Longevity regulating pathway,bta04213:Longevity regulating pathway - multiple species,bta04371:Apelin signaling pathway,bta04530:Tight junction,bta04710:Circadian rhythm,bta04714:Thermogenesis,bta04910:Insulin signaling pathway,bta04920:Adipocytokine signaling pathway,bta04921:Oxytocin signaling pathway,bta04922:Glucagon sig…
P2RX5	purinergic receptor P2X 5(P2RX5)	Bos taurus	bta04020:Calcium signaling pathway,bta04080:Neuroactive ligand-receptor interaction,
P2RY12	purinergic receptor P2Y12(P2RY12)	Bos taurus	bta04148:Efferocytosis,bta04611:Platelet activation,
SHPK	sedoheptulokinase(SHPK)	Bos taurus	bta00030:Pentose phosphate pathway,bta01100:Metabolic pathways,
TRPV1	transient receptor potential cation channel subfamily V member 1(TRPV1)	Bos taurus	bta04080:Neuroactive ligand-receptor interaction,bta04750:Inflammatory mediator regulation of TRP channels,
TRPV3	transient receptor potential cation channel subfamily V member 3(TRPV3)	Bos taurus	bta04750:Inflammatory mediator regulation of TRP channels,
